# Supplementary material for: RIG-I–dependent sensing of PEDV shapes epithelial antiviral immunity in the intestinal mucosa
Source: J Virol. 2026 Jun 16;100(7):e00483-26. doi: 10.1128/jvi.00483-26 (PMC13386879; doi:10.1128/jvi.00483-26)
Supplement: Data S1 — RIG-I-associated enrichment peaks across the PEDV genome. [file jvi.00483-26-s0001.xlsx]

## Sheet: Table S1
chr	start	end	name	score	strand	blockCount	blockSizes	blockStarts	geneID	log2FC	pvalue	adj.pvalue	lg.pvalue	lg.adj.pvalue	length	blockLength
m1	0	200	RIG-I_peak_1	1200	+	1	200	0	PEDV	0.498785	0	0	323	323	200	200
m1	375	1900	RIG-I_peak_2	1200	+	1	1525	0	PEDV	0.830589	0	0	323	323	1525	1525
m1	1950	4075	RIG-I_peak_3	1200	+	1	2125	0	PEDV	0.673231	0	0	323	323	2125	2125
m1	4350	4650	RIG-I_peak_4	1200	+	1	300	0	PEDV	0.534945	0	0	323	323	300	300
m1	4750	5325	RIG-I_peak_5	1200	+	1	575	0	PEDV	0.638021	0	0	323	323	575	575
m1	6500	6675	RIG-I_peak_6	1200	+	1	175	0	PEDV	0.413118	0	0	323	323	175	175
m1	6700	7075	RIG-I_peak_7	1200	+	1	375	0	PEDV	0.578066	0	0	323	323	375	375
m1	7250	7425	RIG-I_peak_8	1200	+	1	175	0	PEDV	0.478511	0	0	323	323	175	175
m1	7450	7700	RIG-I_peak_9	1200	+	1	250	0	PEDV	0.512792	0	0	323	323	250	250
m1	7900	7950	RIG-I_peak_10	895.135	+	1	50	0	PEDV	0.391799	3.27902e-270	3.44718e-270	269.484	269.463	50	50
m1	7975	8225	RIG-I_peak_11	1200	+	1	250	0	PEDV	0.568775	0	0	323	323	250	250
m1	8525	8650	RIG-I_peak_12	1200	+	1	125	0	PEDV	0.400021	0	0	323	323	125	125
m1	8825	8950	RIG-I_peak_13	1200	+	1	125	0	PEDV	0.311744	0	0	323	323	125	125
m1	9100	9525	RIG-I_peak_14	1200	+	1	425	0	PEDV	0.652352	0	0	323	323	425	425
m1	9725	10075	RIG-I_peak_15	1200	+	1	350	0	PEDV	0.56431	0	0	323	323	350	350
m1	10200	10400	RIG-I_peak_16	1200	+	1	200	0	PEDV	0.419755	0	0	323	323	200	200
m1	10625	11000	RIG-I_peak_17	1200	+	1	375	0	PEDV	0.550901	0	0	323	323	375	375
m1	11675	11750	RIG-I_peak_18	1200	+	1	75	0	PEDV	0.46336	0	0	323	323	75	75
m1	12000	12150	RIG-I_peak_19	889.869	+	1	150	0	PEDV	0.309256	1.2938e-268	1.32615e-268	267.888	267.877	150	150
m1	13225	13425	RIG-I_peak_20	1200	+	1	200	0	PEDV	0.646441	0	0	323	323	200	200
m1	13550	13950	RIG-I_peak_21	1200	+	1	400	0	PEDV	0.543277	0	0	323	323	400	400
m1	15300	15475	RIG-I_peak_22	1200	+	1	175	0	PEDV	0.412469	0	0	323	323	175	175
m1	16425	16700	RIG-I_peak_23	1200	+	1	275	0	PEDV	0.495422	0	0	323	323	275	275
m1	17100	17325	RIG-I_peak_24	1200	+	1	225	0	PEDV	0.504416	0	0	323	323	225	225
m1	17825	18000	RIG-I_peak_25	1200	+	1	175	0	PEDV	0.492451	0	0	323	323	175	175
m1	18825	19000	RIG-I_peak_26	1200	+	1	175	0	PEDV	0.366147	0	0	323	323	175	175
m1	19800	19850	RIG-I_peak_27	1200	+	1	50	0	PEDV	0.38994	0	0	323	323	50	50
m1	20825	21025	RIG-I_peak_28	1200	+	1	200	0	PEDV	0.450018	0	0	323	323	200	200
m1	21150	21200	RIG-I_peak_29	722.823	+	1	50	0	PEDV	0.360638	2.56203e-218	2.56203e-218	217.591	217.591	50	50
m1	21225	21300	RIG-I_peak_30	1200	+	1	75	0	PEDV	0.437262	0	0	323	323	75	75
m1	21350	21425	RIG-I_peak_31	1200	+	1	75	0	PEDV	0.413828	0	0	323	323	75	75
m1	21450	21850	RIG-I_peak_32	1200	+	1	400	0	PEDV	0.485938	0	0	323	323	400	400
m1	22000	22100	RIG-I_peak_33	1200	+	1	100	0	PEDV	0.404336	0	0	323	323	100	100
m1	22275	22525	RIG-I_peak_34	1200	+	1	250	0	PEDV	0.433789	0	0	323	323	250	250
m1	22850	23500	RIG-I_peak_35	1200	+	1	650	0	PEDV	0.541012	0	0	323	323	650	650
m1	24100	24150	RIG-I_peak_36	1200	+	1	50	0	PEDV	0.360781	0	0	323	323	50	50
m1	24600	24800	RIG-I_peak_37	1200	+	1	200	0	PEDV	0.382026	0	0	323	323	200	200
m1	24925	25300	RIG-I_peak_38	1200	+	1	375	0	PEDV	0.486639	0	0	323	323	375	375
m1	25425	25650	RIG-I_peak_39	1200	+	1	225	0	PEDV	0.399145	0	0	323	323	225	225
m1	25725	25925	RIG-I_peak_40	1200	+	1	200	0	PEDV	0.459301	0	0	323	323	200	200
m1	26125	26375	RIG-I_peak_41	1200	+	1	250	0	PEDV	0.351413	0	0	323	323	250	250
